# Supplementary material for: A novel MARV glycoprotein-specific antibody with potentials of broad-spectrum neutralization to filovirus
Source: eLife. 2024 Mar 25;12:RP91181. doi: 10.7554/eLife.91181 (PMC10963030; doi:10.7554/eLife.91181)
Supplement: Figure 1—source data 1. [file elife-91181-fig1-data1.zip]

Archive with 6 entries (6 files):
- Fig.1 source data/Figure 1A.tif
- Fig.1 source data/Figure 1B,1C.xlsx
- Fig.1 source data/Figure 1D.tif
- Fig.1 source data/Figure 1E.tif
- Fig.1 source data/Figure 1F.tif
- Fig.1 source data/Figure 1F-2.tif
