# Supplementary material for: A novel MARV glycoprotein-specific antibody with potentials of broad-spectrum neutralization to filovirus
Source: eLife. 2024 Mar 25;12:RP91181. doi: 10.7554/eLife.91181 (PMC10963030; doi:10.7554/eLife.91181)
Supplement: Figure 4—source data 1. [file elife-91181-fig4-data1.zip]

Archive with 1 entries (1 files):
- Fig.4 source data/Figure 4.xlsx
