# Supplementary material for: A novel MARV glycoprotein-specific antibody with potentials of broad-spectrum neutralization to filovirus
Source: eLife. 2024 Mar 25;12:RP91181. doi: 10.7554/eLife.91181 (PMC10963030; doi:10.7554/eLife.91181)
Supplement: Figure 5—source data 1. [file elife-91181-fig5-data1.zip]

Archive with 17 entries (14 files):
- Fig.5 source data/Fig.5A/
- Fig.5 source data/Fig.5A/20221202-1_Tube_001 Mock.fcs
- Fig.5 source data/Fig.5A/20221202-1_Tube_002 AF-03 in 4íμ .fcs
- Fig.5 source data/Fig.5A/20221202-1_Tube_003 AF03-NL in 4íμ.fcs
- Fig.5 source data/Fig.5A/20221202-1_Tube_004 AF-03 in 37íμ .fcs
- Fig.5 source data/Fig.5A/20221202-1_Tube_005 AF03-NL in 37íμ.fcs
- Fig.5 source data/Fig.5B/
- Fig.5 source data/Fig.5B/20230511_Tube_002 Mock.fcs
- Fig.5 source data/Fig.5B/20230511_Tube_004 AF-03.fcs
- Fig.5 source data/Fig.5B/20230511_Tube_006 AF03-NL.fcs
- Fig.5 source data/Fig.5C/
- Fig.5 source data/Fig.5C/AF-03 .ims
- Fig.5 source data/Fig.5C/AF-03.tif
- Fig.5 source data/Fig.5C/AF03-NL .ims
- Fig.5 source data/Fig.5C/AF03-NL.tif
- Fig.5 source data/Fig.5C/Mock.ims
- Fig.5 source data/Fig.5C/Mock.tif
