# Supplementary material for: A novel MARV glycoprotein-specific antibody with potentials of broad-spectrum neutralization to filovirus
Source: eLife. 2024 Mar 25;12:RP91181. doi: 10.7554/eLife.91181 (PMC10963030; doi:10.7554/eLife.91181)
Supplement: Figure 5—figure supplement 1—source data 1. [file elife-91181-fig5-figsupp1-data1.zip › Figure 5-figure supplement 1 source data/Figure 5-figure supplement 1B.xlsx]

## Sheet: Sheet1
Figure s2B	AF03-NL and AF-03 binding to CIMPR 1-3 .
	Ab Con.(μg/ml) OD450		AF-03		AF03-NL
	20		0.1124	0.113	3.0645	3.0184
	5		0.1079	0.1007	2.129	2.1558
	1.25		0.0893	0.0867	0.8095	0.8672
	0.3125		0.0722	0.076	0.3331	0.3299
	0.078125		0.0632	0.0697	0.1479	0.1458
	0.019531		0.0597	0.0598	0.0827	0.0919
	0.004883		0.0658	0.0601	0.0639	0.0613
	0.001221		0.0627	0.0708	0.0573	0.0637
