# Supplementary material for: A novel MARV glycoprotein-specific antibody with potentials of broad-spectrum neutralization to filovirus
Source: eLife. 2024 Mar 25;12:RP91181. doi: 10.7554/eLife.91181 (PMC10963030; doi:10.7554/eLife.91181)
Supplement: Figure 5—figure supplement 2—source data 1. [file elife-91181-fig5-figsupp2-data1.zip]

Archive with 8 entries (6 files):
- Figure 5-figure supplement 2 source data/Figure 5-figure supplement 2A/
- Figure 5-figure supplement 2 source data/Figure 5-figure supplement 2A/20221128_Tube_013 NC.fcs
- Figure 5-figure supplement 2 source data/Figure 5-figure supplement 2A/20221128_Tube_014 isotype.fcs
- Figure 5-figure supplement 2 source data/Figure 5-figure supplement 2A/20221128_Tube_015 CI-MPR.fcs
- Figure 5-figure supplement 2 source data/Figure 5-figure supplement 2B/
- Figure 5-figure supplement 2 source data/Figure 5-figure supplement 2B/20221128_Tube_010 NC.fcs
- Figure 5-figure supplement 2 source data/Figure 5-figure supplement 2B/20221128_Tube_011 isotype.fcs
- Figure 5-figure supplement 2 source data/Figure 5-figure supplement 2B/20221128_Tube_012 CI-MPR.fcs
