# Supplementary material for: A novel MARV glycoprotein-specific antibody with potentials of broad-spectrum neutralization to filovirus
Source: eLife. 2024 Mar 25;12:RP91181. doi: 10.7554/eLife.91181 (PMC10963030; doi:10.7554/eLife.91181)
Supplement: Figure 7—source data 1. [file elife-91181-fig7-data1.zip]

Archive with 10 entries (8 files):
- Fig.7 source data/Figure 7A.tif
- Fig.7 source data/Figure 7B,7C and 7D right panel.xlsx
- Fig.7 source data/Figure 7C/
- Fig.7 source data/Figure 7C/20230109_Tube_063 Mock.fcs
- Fig.7 source data/Figure 7C/20230109_Tube_064 untreated.fcs
- Fig.7 source data/Figure 7C/20230109_Tube_067 siCI-MPR.fcs
- Fig.7 source data/Figure 7C/20230109_Tube_068 NC .fcs
- Fig.7 source data/Figure 7D/
- Fig.7 source data/Figure 7D/20230106_Tube_001 NC.fcs
- Fig.7 source data/Figure 7D/20230106_Tube_003 CI-MPR.fcs
